# Supplementary material for: Standardizing Domains and Metrics of Stroke Recovery: A Systematic Review
Source: Brain Sci. 2024 Dec 17;14(12):1267. doi: 10.3390/brainsci14121267 (PMC11674257; doi:10.3390/brainsci14121267)
Supplement: Supplementary file 1 [file brainsci-14-01267-s001.zip]

Archive with 2 entries (2 files):
- PRISMA_2020_checklist (Stroke Review).pdf
- Stroke Recovery Paper Included Studies (Supplementary Data).xlsx
