# Supplementary material for: Standardizing Domains and Metrics of Stroke Recovery: A Systematic Review
Source: Brain Sci. 2024 Dec 17;14(12):1267. doi: 10.3390/brainsci14121267 (PMC11674257; doi:10.3390/brainsci14121267)
Supplement: Supplementary file 1 [file brainsci-14-01267-s001.zip › Stroke Recovery Paper Included Studies (Supplementary Data).xlsx]

## Sheet: All Included Studies
Title	Authors	Year
Associations between pre-stroke physical activity and physical quality of life three months after stroke in patients with mild disability	M. Zirnsak; C. Meisinger; J. Linseisen; M. Ertl; P. Zickler; M. Naumann; I. Kirchberger	2022
Early MoCA predicts long-term cognitive and functional outcome and mortality after stroke	V. Zietemann; M. K. Georgakis; T. Dondaine; C. Müller; A. M. Mendyk; A. Kopczak; H. Hénon; S. Bombois; F. A. Wollenweber; R. Bordet; M. Dichgans	2018
Electromyographic bridge for promoting the recovery of hand movements in subacute stroke patients: A randomized controlled trial	Y. X. Zhou; Y. Xia; J. Huang; H. P. Wang; X. L. Bao; Z. Y. Bi; X. B. Chen; Y. J. Gao; X. Y. Lü; Z. G. Wang	2017
Gait speed at the acute phase predicted health-related quality of life at 3 and 12 months after stroke: a prospective cohort study	Y. Zhao; X. Liao; H. Gu; Y. Jiang; Y. Jiang; Y. Wang; Y. Zhang	2024
Tailored Sitting Tai Chi Program for Subacute Stroke Survivors: A Randomized Controlled Trial	J. Zhao; J. P. C. Chau; A. W. K. Chan; Q. Meng; K. C. Choi; X. Xiang; Y. Zhao; R. He; Q. Li	2022
Perceived impact of stroke six years after onset, and changes in impact between one and six years	C. Ytterberg; M. Dybäck; A. Bergström; S. Guidetti; G. Eriksson	2017
Can acute clinical outcomes predict health-related quality of life after stroke: a one-year prospective study of stroke survivors	Y. S. Yeoh; G. C. Koh; C. S. Tan; K. E. Lee; T. M. Tu; R. Singh; H. M. Chang; D. A. De Silva; Y. S. Ng; Y. H. Ang; P. Yap; E. Chew; R. A. Merchant; T. T. Yeo; N. Chou; N. Venketasubramanian; S. H. Young; H. Hoenig; D. B. Matchar; N. Luo	2018
Impact of Early Mobilization on Patients With Acute Ischemic Stroke Treated With Thrombolysis or Thrombectomy: A Randomized Controlled Trial	H. C. Yen; G. S. Pan; J. S. Jeng; W. S. Chen	2024
Patterns of Health-Related Quality of Life among Stroke Survivors: A Longitudinal Study	D. Wongsa; P. Soivong; J. Chaiard; P. M. Davidson	2023
Validation and responsiveness of the Late-Life Function and Disability Instrument Computerized Adaptive Test in community-dwelling stroke survivors	R. Wondergem; M. F. Pisters; E. M. Wouters; R. A. de Bie; J. M. Visser-Meily; C. Veenhof	2019
Perceived recovery as a predictor of physical activity participation after mild stroke	T. Wolf; J. Koster	2013
Effect of constraint-induced movement therapy on upper extremity function 3 to 9 months after stroke: the EXCITE randomized clinical trial	S. L. Wolf; C. J. Winstein; J. P. Miller; E. Taub; G. Uswatte; D. Morris; C. Giuliani; K. E. Light; D. Nichols-Larsen	2006
Recovery from aphasia in the first year after stroke	S. M. Wilson; J. L. Entrup; S. M. Schneck; C. F. Onuscheck; D. F. Levy; M. Rahman; E. Willey; M. Casilio; M. Yen; A. C. Brito; W. Kam; L. T. Davis; M. de Riesthal; H. S. Kirshner	2023
Sex Differences in Functional Capacity in Older Adults With Stroke: An Analysis of Data From the National Health and Aging Trends Study	E. Wiley; K. S. Noguchi; K. Moncion; P. W. Stratford; A. Tang	2022
Caregiver-mediated intervention can improve physical functional recovery of patients with chronic stroke: a randomized controlled trial	T. C. Wang; A. C. Tsai; J. Y. Wang; Y. T. Lin; K. L. Lin; J. J. Chen; B. Y. Lin; T. C. Lin	2015
Cognitive impairment and the role of the ApoE epsilon4-allele after stroke--a 13 months follow-up study	J. Wagle; L. Farner; K. Flekkøy; T. B. Wyller; L. Sandvik; K. L. Eiklid; B. Fure; B. Stensrød; K. Engedal	2010
Participation after a stroke: changes over time as a function of cognitive deficits	C. Viscogliosi; S. Belleville; J. Desrosiers; C. D. Caron; B. Ska	2011
Sensitivity and responsiveness of the health-related quality of life in stroke patients-40 (HRQOLISP-40) scale	G. O. Vincent-Onabajo; M. O. Owolabi; T. K. Hamzat	2014
Effects of the addition of transcranial direct current stimulation to virtual reality therapy after stroke: a pilot randomized controlled trial	R. T. Viana; G. E. Laurentino; R. J. Souza; J. B. Fonseca; E. M. Silva Filho; S. N. Dias; L. F. Teixeira-Salmela; K. K. Monte-Silva	2014
Is cognitive functioning 1 year poststroke related to quality of life domain?	C. L. Verhoeven; M. W. Post; S. K. Schiemanck; M. J. van Zandvoort; P. H. Vrancken; C. M. van Heugten	2011
Comparing Participation Outcome Over Time Across International Stroke Cohorts: Outcomes and Methods	D. Verberne; T. Tse; T. Matyas; C. Baum; M. Post; L. Carey; C. van Heugten	2019
Early neuropsychological evaluation in patients with ischaemic stroke provides valid information	M. J. van Zandvoort; R. P. Kessels; G. M. Nys; E. H. de Haan; L. J. Kappelle	2005
Quality of Life during the First Two Years Post Stroke: The Restore4Stroke Cohort Study	M. L. van Mierlo; C. M. van Heugten; M. W. Post; T. R. Hajós; L. J. Kappelle; J. M. Visser-Meily	2016
Psychometric properties of the Dutch SAQOL-39NL in a generic stroke population	L. Van Ewijk; N. Ter Wal; G. Okx; P. Goossens; I. Groeneveld	2019
Match and mismatch between objective and subjective improvements in upper limb function after stroke	A. L. van Delden; C. L. Peper; P. J. Beek; G. Kwakkel	2013
Quality of life: an important outcome measure in a trial of very early mobilisation after stroke	K. Tyedin; T. B. Cumming; J. Bernhardt	2010
Healthcare utilization and cost trajectories post-stroke: role of caregiver and stroke factors	S. Tyagi; G. C. Koh; L. Nan; K. B. Tan; H. Hoenig; D. B. Matchar; J. Yoong; E. A. Finkelstein; K. E. Lee; N. Venketasubramanian; E. Menon; K. M. Chan; D. A. De Silva; P. Yap; B. Y. Tan; E. Chew; S. H. Young; Y. S. Ng; T. M. Tu; Y. H. Ang; K. H. Kong; R. Singh; R. A. Merchant; H. M. Chang; T. T. Yeo; C. Ning; A. Cheong; Y. L. Ng; C. S. Tan	2018
Can caregivers report their care recipients' post-stroke hospitalizations and outpatient visits accurately? Findings of an Asian prospective stroke cohort	S. Tyagi; G. C. Koh; N. Luo; K. B. Tan; H. Hoenig; D. B. Matchar; J. Yoong; E. A. Finkelstein; K. E. Lee; N. Venketasubramanian; E. Menon; K. M. Chan; D. A. De Silva; P. Yap; B. Y. Tan; E. Chew; S. H. Young; Y. S. Ng; T. M. Tu; Y. H. Ang; K. H. Kong; R. Singh; R. A. Merchant; H. M. Chang; T. T. Yeo; C. Ning; A. Cheong; Y. L. Ng; C. S. Tan	2018
Domain-Specific Cognitive Recovery after First-Ever Stroke: A 2-Year Follow-Up	K. E. A. Turunen; S. P. K. Laari; T. V. Kauranen; J. Uimonen; S. Mustanoja; T. Tatlisumak; E. Poutiainen	2018
Increased work and social engagement is associated with increased stroke specific quality of life in stroke survivors at 3 months and 12 months post-stroke: a longitudinal study of an Australian stroke cohort	T. Tse; S. Z. Binte Yusoff; L. Churilov; H. Ma; S. Davis; G. A. Donnan; L. M. Carey	2017
Association between fall risk and assessments of single-task and dual-task walking among community-dwelling individuals with chronic stroke: A prospective cohort study	C. S. L. Tsang; T. Miller; M. Y. C. Pang	2022
The impact of physical function on participation in the first year post-stroke	K. Törnbom; H. C. Persson; J. Lundälv; K. S. Sunnerhagen	2017
Self-Perceived Participation and Autonomy at 1-Year Post Stroke: A Part of the Stroke Arm Longitudinal Study at the University of Gothenburg (SALGOT Study)	K. Törnbom; K. Hadartz; K. S. Sunnerhagen	2018
Health-related quality of life of stroke survivors attending the volunteer stroke scheme	C. Tobin; D. Hevey; N. F. Horgan; R. F. Coen; C. J. Cunningham	2008
Unfulfilled rehabilitation needs and dissatisfaction with care 12 months after a stroke: an explorative observational study	M. Tistad; K. Tham; L. von Koch; C. Ytterberg	2012
Recovery of kinematic arm function in well-performing people with subacute stroke: a longitudinal cohort study	G. Thrane; M. Alt Murphy; K. S. Sunnerhagen	2018
Quality of life and loneliness in stroke survivors living in Appalachia	L. Theeke; P. Horstman; J. Mallow; N. Lucke-Wold; S. Culp; J. Domico; T. Barr	2014
Comparing the EQ-5D-3L anxiety or depression domain to the Hospital Anxiety and Depression Scale to identify anxiety or depression after stroke	T. Thayabaranathan; N. E. Andrew; R. Stolwyk; N. A. Lannin; D. A. Cadilhac	2022
Ischemic and hemorrhagic strokes in young adults: Comparison of functional outcomes and return to work after stroke	S. M. L. Tan; S. H. Ong; T. T. Yeo; V. D. W. Nga; E. Chew; P. K. Tam; P. Su; M. B. Ng; H. S. Lim; L. L. Yeo; V. K. Sharma; C. H. Sia; M. J. R. Lim; B. Y. Tan	2023
The role of processing speed in post-stroke cognitive dysfunction	C. Y. Su; Y. P. Wuang; Y. H. Lin; J. H. Su	2015
Community-based adaptive physical activity program for chronic stroke: feasibility, safety, and efficacy of the Empoli model	M. Stuart; F. Benvenuti; R. Macko; A. Taviani; L. Segenni; F. Mayer; J. D. Sorkin; S. J. Stanhope; V. Macellari; M. Weinrich	2009
A longitudinal examination of the frequency and correlates of self-reported neurobehavioural disability following stroke	R. J. Stolwyk; T. Low; J. R. Gooden; D. W. Lawson; E. L. O'Connell; A. G. Thrift; P. W. New	2022
The relationship between social cognition and participation in the long term after stroke	A. P. M. Stiekema; B. Nijsse; P. L. M. de Kort; J. M. Spikman; J. M. A. Visser-Meily; C. M. van Heugten	2021
Predicting the functional outcome of intensive inpatient rehabilitation after stroke: results from the RIPS Study	A. Sodero; S. Campagnini; A. Paperini; C. Castagnoli; I. Hochleitner; A. M. Politi; D. Bardi; B. Basagni; T. Barretta; E. Guolo; C. Tramonti; S. Pancani; B. Hakiki; A. Grippo; A. Mannini; B. Nacmias; M. Baccini; C. Macchi; F. Cecchi	2024
Participation in Complex and Social Everyday Activities Six Years after Stroke: Predictors for Return to Pre-Stroke Level	A. Singam; C. Ytterberg; K. Tham; L. von Koch	2015
Outcome predictors of rehabilitation for first stroke in the elderly	L. Denti; M. Agosti; M. Franceschini	2008
Spontaneous Recovery of Upper Extremity Motor Impairment After Ischemic Stroke: Implications for Stem Cell-Based Therapeutic Approaches	H. Delavaran; J. Aked; H. Sjunnesson; O. Lindvall; B. Norrving; Z. Kokaia; A. Lindgren	2017
Health-related quality of life after thrombectomy in young-onset versus older stroke patients: a multicenter analysis	M. Deb-Chatterji; J. Pinho; F. Flottmann; L. Meyer; G. Broocks; C. Brekenfeld; A. Reich; J. Fiehler; C. Gerloff; G. Thomalla	2022
Accurate Prediction of Persistent Upper Extremity Impairment in Patients With Ischemic Stroke	A. de Havenon; L. Heitsch; A. Sunmonu; R. Braun; K. R. Lohse; J. W. Cole; E. Mistry; A. Lindgren; B. B. Worrall; S. C. Cramer	2022
The influence of psychological factors and mood on the course of participation up to four years after stroke	J. A. de Graaf; V. P. M. Schepers; B. Nijsse; C. M. van Heugten; M. W. M. Post; J. M. A. Visser-Meily	2022
Validity of an enhanced EQ-5D-5L measure with an added cognitive dimension in patients with stroke	J. A. de Graaf; M. Kuijpers; J. Visser-Meily; L. J. Kappelle; M. Post	2020
What are the consistent predictors of generic and specific post-stroke health-related quality of life?	M. O. Owolabi	2010
Validation of the new Lucerne ICF based Multidisciplinary Observation Scale (LIMOS) for stroke patients	B. Ottiger; T. Vanbellingen; C. Gabriel; E. Huberle; M. Koenig-Bruhin; T. Pflugshaupt; S. Bohlhalter; T. Nyffeler	2015
The psychometric properties of the PROMIS® profile CAT in people with stroke	D. M. Oosterveer; W. van Meijeren-Pont; H. Arwert; C. B. Terwee; T. P. Vliet Vlieland	2024
Age differences in functioning and contextual factors in community-dwelling stroke survivors: A national cross-sectional survey	S. A. Olafsdottir; I. Hjaltadottir; R. Galvin; T. B. Hafsteinsdottir; H. Jonsdottir; S. A. Arnadottir	2022
The relationship between Rating of Everyday Arm-use in the Community and Home (REACH) scale affected arm-use assessment, activity and participation after stroke	A. O. Obembe; L. A. Simpson; J. J. Eng	2023
Agreement between patients and nurses of neurobehavioral disability following stroke in an inpatient rehabilitation setting	E. L. O'Connell; D. W. Lawson; P. W. New; R. J. Stolwyk	2020
Prevalence of Malnutrition Diagnosed with GLIM Criteria and Association with Activities of Daily Living in Patients with Acute Stroke	M. Nozoe; M. Yamamoto; R. Masuya; T. Inoue; H. Kubo; S. Shimada	2021
The added value of frailty assessment as the premorbid stroke status on activities of daily living in patients with acute stroke, stratified by stroke severity	M. Nozoe; T. Inoue; T. Ogino; K. Okuda; K. Yamamoto	2024
Physical Activity Level, Barriers, and Facilitators for Exercise Engagement for Chronic Community-Dwelling Stroke Survivors in Low-Income Settings: A Cross-Sectional Study in Benin	S. I. Noukpo; L. T. Triccas; B. Bonnechère; T. Adoukonou; P. Feys; O. Kossi	2023
Feasibility, Safety and Efficacy of a Virtual Reality Exergame System to Supplement Upper Extremity Rehabilitation Post-Stroke: A Pilot Randomized Clinical Trial and Proof of Principle	N. Norouzi-Gheidari; A. Hernandez; P. S. Archambault; J. Higgins; L. Poissant; D. Kairy	2019
Activity among long-term stroke survivors. A study based on an ICF-oriented analysis of two established ADL and social activity instruments	A. Norlander; A. C. Jönsson; A. Ståhl; A. Lindgren; S. Iwarsson	2016
Functional limitation and health-related quality of life, and associated factors among long term stroke survivors in a Malaysian community	M. N. Nor Azlin; N. A. Aziz; B. S. Saperi; S. M. Aljunid	2016
Screening for cognitive deficits after stroke: a comparison of three screening tools	K. Nøkleby; E. Boland; H. Bergersen; A. K. Schanke; L. Farner; J. Wagle; T. B. Wyller	2008
Quality of acute ischemic stroke care in Thailand: a prospective multicenter countrywide cohort study	Y. Nilanont; S. Nidhinandana; N. C. Suwanwela; S. Hanchaiphiboolkul; T. Pimpak; P. Tatsanavivat; G. Saposnik; N. Poungvarin	2014
Effect of dominant hand paralysis on quality of life in patients with subacute stroke	H. U. Nam; J. S. Huh; J. N. Yoo; J. M. Hwang; B. J. Lee; Y. S. Min; C. H. Kim; T. D. Jung	2014
Neuropsychiatric outcomes following strokes involving the cerebellum: a retrospective cohort study	V. A. Muller Ewald; C. Deifelt Streese; J. E. Bruss; K. Manzel; L. M. Montilla; I. K. Gala; D. T. Tranel; K. L. Parker	2023
Effects of aquatic physiotherapy on the improvement of balance and corporal symmetry in stroke survivors	J. C. Montagna; B. C. Santos; C. R. Battistuzzo; A. P. Loureiro	2014
Differences in Societal Participation Across Diagnostic Groups: Secondary Analyses of 8 Studies Using the Utrecht Scale for Evaluation of Rehabilitation-Participation	T. I. Mol; C. A. van Bennekom; V. P. Schepers; N. Ter Hoeve; E. T. Kruitwagen-van Reenen; J. M. Visser-Meily; M. W. Post	2021
Early Findings on Functional Connectivity Correlates of Behavioral Outcomes of Brain-Computer Interface Stroke Rehabilitation Using Machine Learning	R. Mohanty; A. M. Sinha; A. B. Remsik; K. C. Dodd; B. M. Young; T. Jacobson; M. McMillan; J. Thoma; H. Advani; V. A. Nair; T. J. Kang; K. Caldera; D. F. Edwards; J. C. Williams; V. Prabhakaran	2018
Virtual rehabilitation via Nintendo Wii® and conventional physical therapy effectively treat post-stroke hemiparetic patients	N. M. da Silva Ribeiro; D. D. Ferraz; É. Pedreira; Í. Pinheiro; A. C. da Silva Pinto; M. G. Neto; L. R. Dos Santos; M. G. Pozzato; R. S. Pinho; M. R. Masruha	2015
How does stroke restrict participation in long-term post-stroke survivors?	S. D'Alisa; S. Baudo; A. Mauro; G. Miscio	2005
Task-specific reach-to-grasp training after stroke: development and description of a home-based intervention	P. Cunningham; A. J. Turton; F. Van Wijck; P. Van Vliet	2016
Hierarchical properties of the motor function sections of the Fugl-Meyer assessment scale for people after stroke: a retrospective study	J. L. Crow; B. C. Harmeling-van der Wel	2008
Impact of stroke on people that receive rehabilitation and are living in Ankara, Turkey	O. T. Aran; B. Köse; G. Erikson; S. Guidetti	2023
Influence of Cognitive Impairment on the Recovery of Subjects with Subacute Stroke Undergoing Upper Limb Robotic Rehabilitation	I. Aprile; G. Guardati; V. Cipollini; D. Papadopoulou; S. Monteleone; A. Redolfi; R. Garattini; G. Sacella; F. Noro; S. Galeri; M. C. Carrozza; M. Germanotta	2021
Motor recovery and cortical reorganization after mirror therapy in chronic stroke patients: a phase II randomized controlled trial	M. E. Michielsen; R. W. Selles; J. N. van der Geest; M. Eckhardt; G. Yavuzer; H. J. Stam; M. Smits; G. M. Ribbers; J. B. Bussmann	2011
The effect of an outdoor powered wheelchair on activity and participation in users with stroke	I. Pettersson; K. Törnquist; G. Ahlström	2006
Functional Outcomes, Subsequent Healthcare Utilization, and Mortality of Stroke Postacute Care Patients in Taiwan: A Nationwide Propensity Score-matched Study	L. N. Peng; W. H. Lu; C. K. Liang; M. Y. Chou; C. P. Chung; S. L. Tsai; Z. J. Chen; F. Y. Hsiao; L. K. Chen	2017
Stroke-Specific Quality of Life one-year post-stroke in two Scandinavian country-regions with different organisation of rehabilitation services: a prospective study	S. G. Pedersen; O. Friborg; G. A. Heiberg; C. Arntzen; H. H. Stabel; G. Thrane; J. F. Nielsen; A. Anke	2021
Clinical determinants of long-term quality of life after stroke	M. D. Patel; C. McKevitt; E. Lawrence; A. G. Rudd; C. D. Wolfe	2007
Executive function as a strong predictor of recovery from disability in patients with acute stroke: a preliminary study	Y. H. Park; J. W. Jang; S. Y. Park; M. J. Wang; J. S. Lim; M. J. Baek; B. J. Kim; M. K. Han; H. J. Bae; S. Ahn; S. Kim	2015
The Impact of Acute Phase Domain-Specific Cognitive Function on Post-stroke Functional Recovery	J. Park; G. Lee; S. U. Lee; S. H. Jung	2016
Health-Related Quality of Life Trajectories over the First Year after Stroke in Colombia, South America	A. M. Paredes; L. O. Landa; A. C. Chagualá; H. C. Peralta; G. V. Torres; P. B. Perrin; J. C. Arango-Lasprilla	2016
Longitudinal analysis of quality of life for stroke survivors using latent curve models	J. H. Pan; X. Y. Song; S. Y. Lee; T. Kwok	2008
Participation and autonomy five years after stroke: A longitudinal observational study	A. Palstam; A. Sjödin; K. S. Sunnerhagen	2019
Functional status and satisfaction with community participation in persons with stroke following medical rehabilitation	G. V. Ostir; P. M. Smith; D. Smith; K. J. Ottenbacher	2005
Upper-limb spasticity during the first year after stroke: stroke arm longitudinal study at the University of Gothenburg	A. Opheim; A. Danielsson; M. Alt Murphy; H. C. Persson; K. S. Sunnerhagen	2014
Are There Differences in Long-Term Functioning and Recovery Between Hemorrhagic and Ischemic Stroke Patients Receiving Rehabilitation?	D. M. Oosterveer; M. J. H. Wermer; G. Volker; T. Vlieland	2022
Poststroke Disability: Association Between Sex and Patient-Reported Outcomes	L. C. Oliveira; A. Ponciano; C. Tuozzo; A. Viswanathan; N. S. Rost; M. R. Etherton	2023
Feasibility of ActivABLES to promote home-based exercise and physical activity of community-dwelling stroke survivors with support from caregivers: A mixed methods study	S. A. Olafsdottir; H. Jonsdottir; I. Bjartmarz; C. Magnusson; H. Caltenco; M. Kytö; L. Maye; D. McGookin; S. A. Arnadottir; I. Hjaltadottir; T. B. Hafsteinsdottir	2020
Cholinergic and hippocampal systems facilitate cross-domain cognitive recovery after stroke	M. J. O'Sullivan; L. K. L. Oestreich; P. Wright; A. N. Clarkson	2022
Changes in the Activity Measure for Post-Acute Care Domains in Persons With Stroke During the First Year After Discharge From Inpatient Rehabilitation	M. W. O'Dell; A. Jaywant; M. Frantz; R. Patel; E. Kwong; K. Wen; M. Taub; M. Campo; J. Toglia	2021
Domain-specific cognitive recovery after first-ever stroke: a follow-up study of 111 cases	G. M. Nys; M. J. Van Zandvoort; P. L. De Kort; B. P. Jansen; H. B. Van der Worp; L. J. Kappelle; E. H. De Haan	2005
Cognitive and functional outcome after intravenous recombinant tissue plasminogen activator treatment in patients with a first symptomatic brain infarct	G. M. Nys; M. J. van Zandvoort; A. Algra; L. J. Kappelle; E. H. de Haan	2006
Long-Term Predictors of Social and Leisure Activity 10 Years after Stroke	A. Norlander; E. Carlstedt; A. C. Jönsson; E. M. Lexell; A. Ståhl; A. Lindgren; S. Iwarsson	2016
Factors influencing stroke survivors' quality of life during subacute recovery	D. S. Nichols-Larsen; P. C. Clark; A. Zeringue; A. Greenspan; S. Blanton	2005
The UK Functional Assessment Measure (UK FIM+FAM): Psychometric Evaluation in Patients Undergoing Specialist Rehabilitation following a Stroke from the National UK Clinical Dataset	M. Nayar; R. Vanderstay; R. J. Siegert; L. Turner-Stokes	2016
Cognitive Deficits in Chronic Stroke Patients: Neuropsychological Assessment, Depression, and Self-Reports	A. E. Nakling; D. Aarsland; H. Næss; D. Wollschlaeger; T. Fladby; H. Hofstad; E. Wehling	2017
Muscle mass gain is positively associated with functional recovery in patients with sarcopenia after stroke	F. Nagano; Y. Yoshimura; T. Bise; S. Shimazu; A. Shiraishi	2020
Functional capacity and health-related quality of life in individuals post stroke	M. A. Muren; M. Hütler; J. Hooper	2008
Long-term outcome after reperfusion-treated stroke	O. Mühr; H. C. Persson; K. S. Sunnerhagen	2017
Post-Stroke Cognitive Impairment is Frequent After Infra-Tentorial Infarct	H. Moliis; H. Jokinen; E. Parkkonen; M. Kaste; T. Erkinjuntti; S. Melkas	2021
Domain-specific cognitive impairment 6 months after stroke: The value of early cognitive screening	E. T. Milosevich; M. J. Moore; S. T. Pendlebury; N. Demeyere	2024
Domain-specific cognitive impairments, mood and quality of life 6 months after stroke	E. Milosevich; A. Kusec; S. T. Pendlebury; N. Demeyere	2024
Beyond Physical Capacity: Factors Associated With Real-world Walking Activity After Stroke	A. Miller; R. T. Pohlig; T. Wright; H. E. Kim; D. S. Reisman	2021
Variations in Health-Related Quality of Life After Stroke: Insights From a Clinical Trial on Arm Rehabilitation With a Long-Term Follow-Up	G. Milani; L. Mantovani; A. Baroni; N. Lamberti; N. Basaglia; S. Lavezzi; F. Manfredini; S. Straudi	2023
Effect of Virtual Reality Therapy on Quality of Life and Self-Sufficiency in Post-Stroke Patients	M. Dąbrowská; D. Pastucha; M. Janura; H. Tomášková; L. Honzíková; Š. Baníková; M. Filip; I. Fiedorová	2023
An exploratory study of longitudinal trajectory of language, swallowing and cognition post endovascular clot retrieval	P. D'Netto; E. Finch; A. Rumbach; D. A. Copland	2024
Early mobilization and quality of life after stroke: Findings from AVERT	T. B. Cumming; L. Churilov; J. Collier; G. Donnan; F. Ellery; H. Dewey; P. Langhorne; R. I. Lindley; M. Moodie; A. G. Thrift; J. Bernhardt	2019
The role of emotion regulation on social participation following stroke	C. L. Cooper; L. H. Phillips; M. Johnston; M. Whyte; M. J. MacLeod	2015
Quality of life of stroke survivors and their informal caregivers: A prospective study	E. Chuluunbaatar; Y. J. Chou; C. Pu	2016
A Novel Virtual Reality Training Strategy for Poststroke Patients: A Randomized Clinical Trial	N. Anwar; H. Karimi; A. Ahmad; N. Mumtaz; G. Saqulain; S. A. Gilani	2021
Frequency of domain-specific cognitive impairment in sub-acute and chronic stroke	L. E. Middleton; B. Lam; H. Fahmi; S. E. Black; W. E. McIlroy; D. T. Stuss; C. Danells; J. Ween; G. R. Turner	2014
Step Test scores are related to measures of activity and participation in the first 6 months after stroke	V. S. Mercer; J. K. Freburger; S. H. Chang; J. L. Purser	2009
Individuals with stroke three months after hospital discharge reported worse quality of life during the COVID-19 pandemic	C. L. G. Mendes; M. A. F. Braga; E. A. M. Silva; A. A. Scianni; L. F. Teixeira-Salmela; K. K. P. de Menezes; I. Faria-Fortini; C. Faria	2023
Dissociable language and executive control deficits and recovery in post-stroke aphasia: An exploratory observational and case series study	E. L. Meier; C. R. Kelly; A. E. Hillis	2022
	C. J. McPherson; K. G. Wilson; L. Chyurlia; C. Leclerc	2011
Oral health-related quality of life of stroke survivors on discharge from hospital after rehabilitation	A. S. McMillan; K. C. Leung; E. H. Pow; M. C. Wong; L. S. Li; P. F. Allen	2005
Long-term effects on body functions, activity and participation of hemiplegic patients in equino varus foot deformity surgical correction followed by immediate rehabilitation. A prospective observational study	D. Mazzoli; E. Giannotti; C. Rambelli; P. Zerbinati; M. Galletti; F. Mascioli; P. Prati; A. Merlo	2019
Sarcopenia as a predictor of activities of daily living capability in stroke patients undergoing rehabilitation	T. Matsushita; S. Nishioka; S. Taguchi; A. Yamanouchi	2019
Exploring the impact of anticholinergic burden on urinary independence: insights from a post-stroke cohort of older adults	A. Matsumoto; Y. Yoshimura; F. Nagano; S. Shimazu; A. Shiraishi; Y. Kido; T. Bise; A. Kuzuhara; K. Hori; T. Hamada; K. Yoneda; K. Maekawa	2024
Outcomes in people after stroke attending an adapted cardiac rehabilitation exercise program: does time from stroke make a difference?	S. Marzolini; A. Tang; W. McIlroy; P. I. Oh; D. Brooks	2014
International Classification of Functioning, Disability and Health (ICF) and correlation between disability and finance assets in chronic stroke patients	N. Marotta; A. Ammendolia; C. Marinaro; A. Demeco; L. Moggio; C. Costantino	2020
Post-stroke Fatigue is an Independent Predictor of Post-stroke Disability and Burden of Care: A Path analysis Study	A. Mandliya; A. Das; J. P. Unnikrishnan; M. G. Amal; P. S. Sarma; P. N. Sylaja	2016
Using the Oxford Cognitive Screen to Detect Cognitive Impairment in Stroke Patients: A Comparison with the Mini-Mental State Examination	M. Mancuso; N. Demeyere; L. Abbruzzese; A. Damora; V. Varalta; F. Pirrotta; G. Antonucci; A. Matano; M. Caputo; M. G. Caruso; G. T. Pontiggia; M. Coccia; I. Ciancarelli; P. Zoccolotti	2018
Investigation of Factors That Affect the Quality of Life After a Stroke	M. Malliarou; C. Tsionara; A. Patsopoulou; A. Bouletis; V. Tzenetidis; I. Papathanasiou; E. Kotrotsiou; M. Gouva; A. Nikolentzos; P. Sarafis	2023
Effects of a test in-train out" walking program versus supervised standard rehabilitation in chronic stroke patients: a feasibility and pilot randomized study"	A. M. Malagoni; S. Cavazza; G. Ferraresi; G. Grassi; M. Felisatti; N. Lamberti; N. Basaglia; F. Manfredini	2016
Derivation and Validation of a Modified Short Form of the Stroke Impact Scale	R. MacIsaac; M. Ali; M. Peters; C. English; H. Rodgers; C. Jenkinson; K. R. Lees; T. J. Quinn	2016
Effects of Fluoxetine on Outcomes at 12 Months After Acute Stroke: Results From EFFECTS, a Randomized Controlled Trial	E. Lundström; E. Isaksson; N. Greilert Norin; P. Näsman; P. Wester; B. Mårtensson; B. Norrving; H. Wallén; J. Borg; G. J. Hankey; M. L. Hackett; G. E. Mead; M. S. Dennis; K. S. Sunnerhagen	2021
Determinants of Quality of Life in Stroke Survivors After 6 Months, from a Comprehensive Stroke Unit: A Longitudinal Study	F. Lopez-Espuela; J. D. Zamorano; J. M. Ramírez-Moreno; P. E. Jiménez-Caballero; J. C. Portilla-Cuenca; J. M. Lavado-García; I. Casado-Naranjo	2015
A multi-centre randomised controlled trial of rehabilitation aimed at improving outdoor mobility for people after stroke: study protocol for a randomised controlled trial	P. A. Logan; M. P. Leighton; M. F. Walker; S. Armstrong; J. R. Gladman; T. H. Sach; S. Smith; O. Newell; T. Avery; H. Williams; J. Scott; K. O'Neil; A. McCluskey; S. Leach; D. Barer; C. Ritchie; A. Turton; J. Bisiker; D. Smithard; T. Baird; P. Guyler; T. Jackson; I. Watmough; M. Webster; J. Ivey	2012
Rehabilitation aimed at improving outdoor mobility for people after stroke: a multicentre randomised controlled study (the Getting out of the House Study)	P. A. Logan; S. Armstrong; T. J. Avery; D. Barer; G. R. Barton; J. Darby; J. R. Gladman; J. Horne; S. Leach; N. B. Lincoln; S. Mehta; O. Newell; K. O'Neil; T. H. Sach; M. F. Walker; H. C. Williams; L. J. Woodhouse; M. P. Leighton	2014
Handicap and its determinants of change in stroke survivors: one-year follow-up study	R. S. Lo; J. O. Cheng; E. M. Wong; W. K. Tang; L. K. Wong; J. Woo; T. Kwok	2008
Functional outcome prediction of ischemic stroke patients with atrial fibrillation accepting post-acute care training	S. Y. Liu; Y. L. Hsu; Y. C. Tu; C. H. Lin; S. C. Wang; Y. W. Lee; Y. T. Shih; M. C. Chou; C. M. Lin	2022
Prediction of Changes in Functional Outcomes During the First Year After Inpatient Stroke Rehabilitation: A Longitudinal Study	Y. N. Lin; P. Van Sang; V. Chiu; J. H. Kang; T. H. Liou; P. Ni; F. H. Chang	2024
Association of Proportional Recovery After Stroke With Health-Related Quality of Life	C. Lin; K. Martin; Y. A. Arevalo; R. L. Harvey; S. Prabhakaran	2021
Functional Measures Upon Admission to Acute Inpatient Rehabilitation Predict Quality of Life After Ischemic Stroke	C. Lin; M. Katkar; J. Lee; E. Roth; R. L. Harvey; S. Prabhakaran	2019
Modafinil In Debilitating fatigue After Stroke (MIDAS): study protocol for a randomised, double-blinded, placebo-controlled, crossover trial	T. Lillicrap; V. Krishnamurthy; J. Attia; M. Nilsson; C. R. Levi; M. W. Parsons; A. Bivard	2016
Whole-Body Vibration Intensities in Chronic Stroke: A Randomized Controlled Trial	L. R. Liao; G. Y. Ng; A. Y. Jones; M. Z. Huang; M. Y. Pang	2016
Association Between Early Cognitive Impairment and Midterm Functional Outcomes Among Chinese Acute Ischemic Stroke Patients: A Longitudinal Study	J. Li; J. Wang; B. Wu; H. Xu; X. Wu; L. Zhou; B. Deng	2020
Functional gain in hemorrhagic stroke patients is predicted by functional level and cognitive abilities measured at hospital admission	A. W. Leung; S. K. Cheng; A. K. Mak; K. K. Leung; L. S. Li; T. M. Lee	2010
Assessing the predictive value of a neuropsychological model on concurrent function in acute stroke recovery and rehabilitation	D. Leitner; H. Miller; M. Libben	2019
Development of a Short-Form Stroke Impact Scale Using a Machine Learning Algorithm for Patients at the Subacute Stage	S. C. Lee; I. Wang; G. H. Lin; P. C. Li; Y. C. Lee; C. Y. Chou; C. Y. Huang; C. L. Hsieh	2022
Cross-Validation of the Factorial Validity of the Stroke Impact Scale 3.0 in Patients With Stroke	S. C. Lee; G. H. Lin; Y. J. Huang; S. L. Huang; C. Y. Chou; H. Y. Chiang; C. L. Hsieh	2021
Racial Variation in the Association Between Domains of Depressive Symptomatology and Functional Recovery in Stroke Survivors	S. C. L. Lau; B. F. Drake; V. L. Sanders-Thompson; C. M. Baum	2023
Magnitude and Variability of Stroke Patient-Proxy Disagreement Across Multiple Health Domains	B. R. Lapin; N. R. Thompson; A. Schuster; I. L. Katzan	2021
The validity of proxy responses on patient-reported outcome measures: Are proxies a reliable alternative to stroke patients' self-report?	B. R. Lapin; N. R. Thompson; A. Schuster; R. Honomichl; I. L. Katzan	2021
Perceived Caregiver Strain, 3- and 18-Month Poststroke, in a Cohort of Caregivers from the Life after Stroke Trial (LAST)	B. Langhammer; H. Ihle Hansen; B. Indredavik; T. Askim	2022
Predictors of subjective cognitive complaint in postacute older adult stroke patients	F. Lamb; J. Anderson; M. Saling; H. Dewey	2013
Memory decline in young stroke survivors during a 9-year follow-up: A cohort study	S. Laari; K. Turunen; T. Kauranen; S. Mustanoja; M. Lahti-Pulkkinen; T. Tatlisumak; E. Poutiainen	2022
Monitoring of Functioning Status in Subjects With Chronic Stroke in South Korea Using WHODAS II	S. Y. Kwon; S. E. Hong; E. J. Kim; C. H. Kim; K. L. Joa; H. Y. Jung	2016
The influence of participation on health-related quality of life in stroke patients	T. Kwok; J. H. Pan; R. Lo; X. Song	2011
Quality of life of stroke survivors: a 1-year follow-up study	T. Kwok; R. S. Lo; E. Wong; T. Wai-Kwong; V. Mok; W. Kai-Sing	2006
Long-term psychological outcomes following stroke: the OX-CHRONIC study	A. Kusec; E. Milosevich; O. A. Williams; E. G. Chiu; P. Watson; C. Carrick; B. A. Drozdowska; A. Dillon; T. Jennings; B. Anderson; H. Dawes; S. Thomas; A. Kuppuswamy; S. T. Pendlebury; T. J. Quinn; N. Demeyere	2023
The reliability and validity of the World Health Organization Disability Assessment Schedule (WHODAS-II) in stroke	A. A. Küçükdeveci; Ş. Kutlay; D. Yıldızlar; D. Öztuna; A. H. Elhan; A. Tennant	2013
The Importance of Patient Involvement in Stroke Rehabilitation	H. K. Kristensen; M. Tistad; L. Koch; C. Ytterberg	2016
Agreement Between Responses From Community-Dwelling Persons With Stroke and Their Proxies on the NIH Neurological Quality of Life (Neuro-QoL) Short Forms	A. J. Kozlowski; R. Singh; D. Victorson; A. Miskovic; J. S. Lai; R. L. Harvey; D. Cella; A. W. Heinemann	2015
Prognosis of Individual-Level Mobility and Daily Activities Recovery From Acute Care to Community, Part 2: A Proof-of-Concept Single Group Prospective Cohort Study	A. J. Kozlowski; C. Gooch; M. J. Reeves; J. F. Butzer	2023
Measuring Participation After Stroke in Africa: Development of the Participation Measurement Scale	O. Kossi; F. Nindorera; C. S. Batcho; T. Adoukonou; M. Penta; J. L. Thonnard	2018
Clinical Evaluation of Different Treatment Strategies for Motor Recovery in Poststroke Rehabilitation during the First 90 Days	E. S. Koroleva; S. D. Kazakov; I. V. Tolmachev; A. J. M. Loonen; S. A. Ivanova; V. M. Alifirova	2021
A structural equation model of falls at home in individuals with chronic stroke, based on the international classification of function, disability, and health	K. Kongwattanakul; V. Hiengkaew; C. Jalayondeja; Y. Sawangdee	2020
Health-related quality of life among chronic stroke survivors attending a rehabilitation clinic	K. H. Kong; S. Y. Yang	2006
Prevalence of chronic pain and its impact on health-related quality of life in stroke survivors	K. H. Kong; V. C. Woon; S. Y. Yang	2004
Structural disconnectome mapping of cognitive function in poststroke patients	K. K. Kolskår; K. M. Ulrichsen; G. Richard; E. S. Dørum; M. T. de Schotten; J. Rokicki; J. Monereo-Sánchez; A. Engvig; H. I. Hansen; J. E. Nordvik; L. T. Westlye; D. Alnaes	2022
Development and initial validation of a patient-centered stroke outcome measure in young stroke survivors	N. Kodumuri; A. Edmunds; A. Seidel; P. Fleming; A. Vezzetti; R. Mascari; R. Kothari; J. Lowe; S. Sen	2021
Usefulness of the GLIM criteria to predict recovery of activities of daily living in older adults with post-acute stroke	D. Kobayashi; Y. Yoshimura; T. Mori; E. Hashizume	2023
The Relationship of Psychiatric Symptoms with Performance-Based and Self-Reported Cognitive Function After Ischemic Stroke	E. Kliem; E. Gjestad; T. Ryum; A. Olsen; B. Thommessen; B. Indredavik; L. Bieliauskas; P. Due-Tønnessen; T. Fladby; R. Grambaite	2022
Effect of the presence of brain-derived neurotrophic factor val(66)met polymorphism on the recovery in patients with acute subcortical stroke	W. S. Kim; J. Y. Lim; J. H. Shin; H. K. Park; S. A. Tan; K. U. Park; N. J. Paik	2013
Fear of falling in subacute hemiplegic stroke patients: associating factors and correlations with quality of life	E. J. Kim; D. Y. Kim; W. H. Kim; K. L. Lee; Y. H. Yoon; J. M. Park; J. I. Shin; S. K. Kim; D. G. Kim	2012
Correlation of the gait speed with the quality of life and the quality of life classified according to speed-based community ambulation in Thai stroke survivors	P. Khanittanuphong; S. Tipchatyotin	2017
Leukoaraiosis Predicts Short-term Cognitive But not Motor Recovery in Ischemic Stroke Patients During Rehabilitation	M. Khan; H. Heiser; N. Bernicchi; L. Packard; J. L. Parker; M. A. Edwardson; B. Silver; K. V. Elisevich; N. Henninger	2019
Heart Rate Variability (HRV) parameters correlate with motor impairment and aerobic capacity in stroke patients	M. Katz-Leurer; M. Shochina	2005
Quality of Life in Physical and Psychological Health and Social Environment at Posthospitalization Period in Patients with Stroke	N. Karube; A. Sasaki; F. Hondoh; C. Odagiri; J. Hagii; S. Seino; M. Yasujima; T. Osanai	2016
Sustained efficacy of incobotulinumtoxina repeated injections for upper-limb post-stroke spasticity: A post hoc analysis	P. Kaňovský; E. P. Elovic; M. C. Munin; A. Hanschmann; I. Pulte; M. Althaus; R. Hiersemenzel; C. Marciniak	2021
The impact of stroke on people living in central Uganda: A descriptive study	J. T. Kamwesiga; L. K. von Kock; G. M. Eriksson; S. G. E. Guidetti	2018
Responsiveness and Predictive Validity of the Participation Measure-3 Domains, 4 Dimensions in Survivors of Stroke	F. H. Chang; P. Ni	2019
Predicting trends of community participation after hospital discharge for younger adults after stroke	F. H. Chang; Y. N. Lin; T. H. Liou; P. S. Ni	2023
Enhancing community participation for stroke survivors with cognitive impairment: study protocol for a randomised controlled trial in Taiwan	F. H. Chang; V. Chiu; P. Ni; Y. N. Lin; J. H. Kang; T. H. Liou; L. Lu; D. S. Han; E. R. Skidmore	2020
Does postacute care site matter? A longitudinal study assessing functional recovery after a stroke	L. Chan; M. E. Sandel; A. M. Jette; J. Appelman; D. E. Brandt; P. Cheng; M. Teselle; R. Delmonico; J. F. Terdiman; E. K. Rasch	2013
Underestimation of cognitive impairments by the Montreal Cognitive Assessment (MoCA) in an acute stroke unit population	E. Chan; S. Khan; R. Oliver; S. K. Gill; D. J. Werring; L. Cipolotti	2014
ABILOCO: a Rasch-built 13-item questionnaire to assess locomotion ability in stroke patients	G. D. Caty; C. Arnould; G. G. Stoquart; J. L. Thonnard; T. M. Lejeune	2008
Determinants of quality of life in Brazilian stroke survivors	F. J. Carod-Artal; D. S. Trizotto; L. F. Coral; C. M. Moreira	2009
Construct validity of the NIH Toolbox Cognition Battery in individuals with stroke	N. E. Carlozzi; D. S. Tulsky; T. J. Wolf; S. Goodnight; R. K. Heaton; K. B. Casaletto; A. W. K. Wong; C. M. Baum; R. C. Gershon; A. W. Heinemann	2017
Stroke impact symptoms are associated with sleep-related impairment	E. Byun; R. Kohen; K. J. Becker; C. J. Kirkness; S. Khot; P. H. Mitchell	2020
The effects of a rhythm and music-based therapy program and therapeutic riding in late recovery phase following stroke: a study protocol for a three-armed randomized controlled trial	L. Bunketorp Käll; Å. Lundgren-Nilsson; C. Blomstrand; M. Pekna; M. Pekny; M. Nilsson	2012
Outcomes of speech-language pathology following stroke: Investigation of inpatient rehabilitation and rehabilitation in the home programs	M. Brunner; J. Skeat; M. E. Morris	2008
Sequelae and Quality of Life in Patients Living at Home 1 Year After a Stroke Managed in Stroke Units	S. Broussy; F. Saillour-Glenisson; B. García-Lorenzo; F. Rouanet; E. Lesaine; M. Maugeais; F. Aly; B. Glize; R. Salamon; I. Sibon	2019
Quality of life after stroke in old age: comparison of persons living in nursing home and those living in their own home	L. Brajković; A. Godan; L. Godan	2009
Influence of educational status and migration background on the long-term health-related quality of life after stroke	L. Braadt; C. Meisinger; J. Linseisen; I. Kirchberger; P. Zickler; M. Naumann; M. Ertl	2022
Factors associated with cognitive impairment at 3, 6, and 12 months after the first stroke among Lebanese survivors	C. F. Boutros; W. Khazaal; M. Taliani; N. S. Sadier; P. Salameh; H. Hosseini	2023
Predictors of Quality of Life in Stroke Survivors: A 1-year Follow-Up Study of a Tunisian Sample	S. Boudokhane; H. Migaou; A. Kalai; A. Jellad; O. Borgi; A. Bouden; A. Sriha Belguith; Z. Ben Salah Frih	2021
Multicenter randomized controlled trial of an outreach nursing support program for recently discharged stroke patients	H. Boter	2004
Validity of the Barrow Neurological Institute (BNI) screen for higher cerebral functions in stroke patients with good functional outcome	H. Boosman; J. M. Visser-Meily; M. W. Post; A. Duits; C. M. van Heugten	2013
Social activity contributes independently to life satisfaction three years post stroke	H. Boosman; V. P. Schepers; M. W. Post; J. M. Visser-Meily	2011
Clinical identification for the use of light touch cues with a cane in gait rehabilitation poststroke	R. Boonsinsukh; L. Panichareon; V. Saengsirisuwan; P. Phansuwan-Pujito	2011
Contralesional Cathodal Transcranial Direct Current Stimulation Does Not Enhance Upper Limb Function in Subacute Stroke: A Pilot Randomized Clinical Trial	D. S. Boasquevisque; L. Servinsckins; J. P. Q. de Paiva; D. G. Dos Santos; P. Soares; D. S. Pires; J. A. Meltzer; E. B. Plow; P. F. de Freitas; D. S. Speciali; P. Lopes; M. F. P. Peres; G. S. Silva; S. Lacerda; A. B. Conforto	2021
Long-term performance of instrumental activities of daily living in young and middle-aged stroke survivors-Impact of cognitive dysfunction, emotional problems and fatigue	C. Blomgren; H. Samuelsson; C. Blomstrand; C. Jern; K. Jood; L. Claesson	2019
Post-stroke cognitive impairment is common even after successful clinical recovery	H. Jokinen; S. Melkas; R. Ylikoski; T. Pohjasvaara; M. Kaste; T. Erkinjuntti; M. Hietanen	2015
Assessment of functioning using the WHODAS 2.0 among people with stroke in Taiwan: A 4-year follow-up study	H. J. Jen; C. M. Kao; K. H. Chang; C. F. Yen; H. F. Liao; W. C. Chi; W. K. Chung; T. H. Liou	2021
Long-term recovery of upper limb motor function and self-reported health: results from a multicenter observational study 1 year after discharge from rehabilitation	T. Ingwersen; S. Wolf; G. Birke; E. Schlemm; C. Bartling; G. Bender; A. Meyer; A. Nolte; K. Ottes; O. Pade; M. Peller; J. Steinmetz; C. Gerloff; G. Thomalla	2021
Cognitive effects of weight-shifting controlled exergames in patients with chronic stroke: a pilot randomized comparison trial	J. W. Hung; C. X. Chou; H. F. Chang; W. C. Wu; Y. W. Hsieh; P. C. Chen; M. Y. Yu; C. C. Chang; J. R. Lin	2017
Unilateral vs Bilateral Hybrid Approaches for Upper Limb Rehabilitation in Chronic Stroke: A Randomized Controlled Trial	C. S. Hung; K. C. Lin; W. Y. Chang; W. C. Huang; Y. J. Chang; C. L. Chen; K. Grace Yao; Y. Y. Lee	2019
Thrombolysis treatment protected impairment of functional ability, quality of life and fatigue seven years after stroke	J. K. Huhtakangas; T. Saaresranta; M. Huhtakangas; M. Haapea; J. Huhtakangas	2024
Evaluating the European Health Literacy Survey Questionnaire in Patients with Stroke: A Latent Trait Analysis Using Rasch Modeling	Y. J. Huang; C. T. Chen; G. H. Lin; T. Y. Wu; S. S. Chen; L. F. Lin; W. H. Hou; C. L. Hsieh	2018
Effects of candesartan in acute stroke on activities of daily living and level of care at 6 months	A. G. Hornslien; E. C. Sandset; T. B. Wyller; E. Berge	2015
Association of Neuroimaging Markers on Clinical CT Scans With Domain-Specific Cognitive Impairment in the Early and Later Poststroke Stages	G. Hobden; M. J. Moore; E. Colbourne; S. T. Pendlebury; N. Demeyere	2023
Psychometric properties of the Stroke and Aphasia Quality of Life Scale (SAQOL-39) in a generic stroke population	K. Hilari; D. L. Lamping; S. C. Smith; S. Northcott; A. Lamb; J. Marshall	2009
Quality of life after first-ever stroke: An interview-based study from Blantyre, Malawi	T. Heikinheimo; D. Chimbayo	2015
Five-year follow-up of a cluster-randomized controlled trial of a client-centred activities of daily living intervention for people with stroke	A. Hedman; G. Eriksson; L. von Koch; S. Guidetti	2019
An assessment of the Hua Oranga outcome instrument and comparison to other outcome measures in an intervention study with Maori and Pacific people following stroke	M. Harwood; M. Weatherall; A. Talemaitoga; P. A. Barber; J. Gommans; W. Taylor; K. McPherson; H. McNaughton	2012
Activities, participation and satisfaction one-year post stroke	A. Hartman-Maeir; N. Soroker; H. Ring; N. Avni; N. Katz	2007
Factors affecting outcome in participation one year after stroke: A secondary analysis of a randomized controlled trial	M. Gustavsson; S. Guidetti; G. Eriksson; L. von Koch; C. Ytterberg	2019
Associations Between Adherence to the Physical Activity and Exercise Program Applied in the LAST Study and Functional Recovery After Stroke	M. Gunnes; B. Indredavik; B. Langhammer; S. Lydersen; H. Ihle-Hansen; A. E. Dahl; T. Askim	2019
Changes in the impact of stroke between 3 and 12 months post-stroke, assessed with the Stroke Impact Scale	S. Guidetti; C. Ytterberg; L. Ekstam; U. Johansson; G. Eriksson	2014
A client-centred activities of daily living" intervention for persons with stroke: One-year follow-up of a randomized controlled trial"	S. Guidetti; M. Ranner; K. Tham; M. Andersson; C. Ytterberg; L. von Koch	2015
The effect of a home-based coaching program on heart rate variability in subacute stroke patients: a randomized controlled trial	A. Guediri; D. Chaparro; B. Borel; J. C. Daviet; M. Compagnat; S. Mandigout	2022
IC3 protocol: a longitudinal observational study of cognition after stroke using novel digital health technology	D. C. Gruia; W. Trender; P. Hellyer; S. Banerjee; J. Kwan; H. Zetterberg; A. Hampshire; F. Geranmayeh	2023
Value-Based Stroke Rehabilitation: Feasibility and Results of Patient-Reported Outcome Measures in the First Year After Stroke	I. F. Groeneveld; P. H. Goossens; W. van Meijeren-Pont; H. J. Arwert; J. J. L. Meesters; A. D. Rambaran Mishre; F. Van Vree; T. P. M. Vliet Vlieland	2019
Functional and cognitive capacity and health-related quality of life 2 years after day hospital rehabilitation for stroke: a prospective study	B. Grenthe Olsson; K. S. Sunnerhagen	2007
Relationships between biophysical and psychosocial outcomes following minor stroke	T. L. Green; K. M. King	2011
Sex differences in quality of life in stroke survivors: data from the Tinzaparin in Acute Ischaemic Stroke Trial (TAIST)	L. J. Gray; N. Sprigg; P. M. Bath; G. Boysen; P. P. De Deyn; D. Leys; D. O'Neill; E. B. Ringelstein	2007
Apathy and residual neurological impairment are associated with community reintegration after mild stroke	R. Graves; L. T. Connor; M. L. Nicholas	2023
Music-supported therapy in the rehabilitation of subacute stroke patients: a randomized controlled trial	J. Grau-Sánchez; E. Duarte; N. Ramos-Escobar; J. Sierpowska; N. Rueda; S. Redón; M. Veciana de Las Heras; J. Pedro; T. Särkämö; A. Rodríguez-Fornells	2018
Safety and efficacy of abobotulinumtoxinA for hemiparesis in adults with upper limb spasticity after stroke or traumatic brain injury: a double-blind randomised controlled trial	J. M. Gracies; A. Brashear; R. Jech; P. McAllister; M. Banach; P. Valkovic; H. Walker; C. Marciniak; T. Deltombe; A. Skoromets; S. Khatkova; S. Edgley; F. Gul; F. Catus; B. B. De Fer; C. Vilain; P. Picaut	2015
Health-related quality of life of Turkish stroke survivors	N. K. Gokkaya; M. D. Aras; A. Cakci	2005
Social Participation Determines Quality of Life Among Urban-Dwelling Older Adults With Stroke in a Developing Country	H. T. Goh; M. P. Tan; M. Mazlan; L. Abdul-Latif; P. Subramaniam	2019
Baseline Function and Rehabilitation Are as Important as Stroke Severity as Long-term Predictors of Cognitive Performance Post-stroke	S. G. Girgenti; A. O. Brunson; E. B. Marsh	2023
Quality of life after stroke in a rehabilitation setting	S. Giaquinto; I. Giachetti; C. Spiridigliozzi; G. Nolfe	2010
Discriminative factors for post-stroke depression	A. Ghaffari; M. Akbarfahimi; H. R. Rostami	2020
Are vision-specific quality of life questionnaires important in assessing rehabilitation for patients with hemianopia post stroke?	S. George; A. Hayes; C. Chen; M. Crotty	2011
Application of upper-limb dynamic pseudoelastic splinting in the treatment of stroke chronic patient: a pilot assessment	L. Garavaglia; G. Gasperini; F. Lazzari; F. Molteni; S. Pittaccio	2021
Slip-Fall Predictors in Community-Dwelling, Ambulatory Stroke Survivors: A Cross-sectional Study	R. Gangwani; S. Dusane; S. Wang; L. Kannan; E. Wang; J. Fung; T. Bhatt	2020
Effects of Gait Training With Body Weight Support on a Treadmill Versus Overground in Individuals With Stroke	G. L. Gama; M. L. Celestino; J. A. Barela; L. Forrester; J. Whitall; A. M. Barela	2017
Adaptation and Content Validation of a Patient-Reported Measure of Treatment Burden for use in Stroke Survivors (PETS-Stroke)	K. Gallacher; A. Sardar; L. Kidd; K. Wood; F. Mair; D. Eton; T. Quinn	2023
Non-invasive electric current stimulation for restoration of vision after unilateral occipital stroke	C. Gall; K. Silvennoinen; G. Granata; F. de Rossi; F. Vecchio; D. Brösel; M. Bola; M. Sailer; W. J. Waleszczyk; P. M. Rossini; T. Tatlisumak; B. A. Sabel	2015
Functional Independence Measure Subtypes among Inpatients with Subacute Stroke: Classification via Latent Class Analysis	H. Furuta; K. Mizuno; K. Unai; H. Ebata; K. Yamauchi; M. Watanabe	2022
Factors associated with health-related quality of life for adults with stroke sequelae	K. S. Fróes; M. T. Valdés; P. Lopes Dde; C. E. Silva	2011
Health-related quality of life and its relationship to neurological outcome in child survivors of stroke	S. Friefeld; O. Yeboah; J. E. Jones; G. deVeber	2004
Influence of Environmental Factors on Social Participation Post-Stroke	E. L. Foley; M. L. Nicholas; C. M. Baum; L. T. Connor	2019
Physical fitness training in Subacute Stroke (PHYS-STROKE)--study protocol for a randomised controlled trial	A. Flöel; C. Werner; U. Grittner; S. Hesse; M. Jöbges; J. Knauss; M. Seifert; E. Steinhagen-Thiessen; M. Gövercin; C. Dohle; W. Fischer; R. Schlieder; A. H. Nave; A. Meisel; M. Ebinger; I. Wellwood	2014
Long-term benefits of progressive resistance training in chronic stroke: a 4-year follow-up	U. B. Flansbjer; J. Lexell; C. Brogårdh	2012
Association of post-stroke-depression and health-related quality of life three months after the stroke event. Results from the Stroke Cohort Augsburg (SCHANA) study	S. Fischer; J. Linseisen; I. Kirchberger; P. Zickler; M. Ertl; M. Naumann; C. Meisinger	2023
A functional electric orthesis on the paretic leg improves quality of life of stroke patients	M. R. Fernandes; L. B. Carvalho; G. F. Prado	2006
Effect of a stroke-specific follow-up care model on the quality of life of stroke patients and caregivers: A controlled trial	M. Fens; C. M. van Heugten; G. Beusmans; J. Metsemakers; A. Kester; M. Limburg	2014
Simplified Post-stroke Functioning Assessment Based on ICF via Dichotomous Mokken Scale Analysis and Rasch Modeling	C. Feng; Z. L. Jiang; M. X. Sun; F. Lin	2022
Telerehabilitation for Stroke: A Personalized Multi-Domain Approach in a Pilot Study	S. Federico; L. Cacciante; R. De Icco; R. Gatti; J. Jonsdottir; C. Pagliari; M. Franceschini; M. Goffredo; M. Cioeta; R. S. Calabrò; L. Maistrello; A. Turolla; P. Kiper; G. On Behalf Of Rin Tr	2023
Quality of life at 90 days after stroke and its correlation to activities of daily living': A prospective cohort study	Z. Fatema; A. Sigamani; V. G; D. Manuel	2022
Associations between walking speed and participation, according to walking status in individuals with chronic stroke	I. Faria-Fortini; J. C. Polese; C. Faria; L. F. Teixeira-Salmela	2019
Upper extremity function in stroke subjects: relationships between the international classification of functioning, disability, and health domains	I. Faria-Fortini; S. M. Michaelsen; J. G. Cassiano; L. F. Teixeira-Salmela	2011
Strength deficits of the paretic lower extremity muscles were the impairment variables that best explained restrictions in participation after stroke	I. Faria-Fortini; M. L. Basílio; J. C. Polese; K. K. P. Menezes; C. Faria; A. A. Scianni; L. F. Teixeira-Salmela	2017
Changes in Perceived Impact of Stroke on Everyday Life over Five Years in a Rehabilitation Sample that Received an Activity of Daily Living Intervention: A Follow-Up Study	M. Fallahpour; G. Eriksson; S. Guidetti	2022
Sex Differences in Poststroke Cognitive Impairment: A Multicenter Study in 2343 Patients With Acute Ischemic Stroke	L. G. Exalto; N. A. Weaver; H. J. Kuijf; H. P. Aben; H. J. Bae; J. G. Best; R. Bordet; C. Chen; R. S. van der Giessen; O. Godefroy; B. Gyanwali; O. K. L. Hamilton; S. Hilal; I. M. C. Huenges Wajer; J. Kim; L. J. Kappelle; B. J. Kim; S. Köhler; P. L. M. de Kort; P. J. Koudstaal; J. S. Lim; S. D. J. Makin; V. C. T. Mok; R. J. van Oostenbrugge; M. Roussel; J. Staals; M. D. C. Valdés-Hernández; N. Ve…	2023
Transcranial direct current stimulation (tDCS) for neurological disability among subacute stroke survivors to improve multiple domains in health-related quality of life: Randomized controlled trial protocol	V. Esht; M. M. Alshehri; K. Balasubramanian; R. R. Sanjeevi; M. A. Shaphe; A. Alhowimel; A. M. Alenazi; B. A. Alqahtani; N. Alhwoaimel	2024
Association of Modified Rankin Scale With Recovery Phenotypes in Patients With Upper Extremity Weakness After Stroke	K. S. Erler; R. Wu; J. A. DiCarlo; M. F. Petrilli; P. Gochyyev; L. R. Hochberg; S. A. Kautz; L. H. Schwamm; S. C. Cramer; S. P. Finklestein; D. J. Lin	2022
Sitting time and physical activity after stroke: physical ability is only part of the story	C. English; G. N. Healy; A. Coates; L. K. Lewis; T. Olds; J. Bernhardt	2016
Effect of a tailored multidimensional intervention on the care burden among family caregivers of stroke survivors: a randomised controlled trial	M. A. Elsheikh; M. Moriyama; M. M. Rahman; M. Kako; A. H. El-Monshed; M. Zoromba; H. Zehry; M. H. Khalil; A. H. El-Gilany; M. Amr	2022
Factors predicting community participation in patients living with stroke, in the Western Cape, South Africa	T. Elloker; A. Rhoda; A. Arowoiya; I. U. Lawal	2019
Racial differences in poststroke rehabilitation utilization and functional outcomes	C. Ellis; A. D. Boan; T. N. Turan; S. Ozark; D. Bachman; D. T. Lackland	2015
Visuospatial Function at Sub-Acute Phase Predicts Fatigue 10 Years After Stroke	E. Elgh; X. Hu	2020
Dynamic Trajectory of Long-Term Cognitive Improvement Up to 10 Years in Young Community-Dwelling Stroke Survivors: A Cohort Study	E. Elgh; X. Hu	2019
Self-Reported Fatigue and Associated Factors Six Years after Stroke	M. Elf; G. Eriksson; S. Johansson; L. von Koch; C. Ytterberg	2016
Life satisfaction after stroke and the association with upper extremity disability, sociodemographics, and participation	E. Ekstrand; C. Brogårdh	2022
Goal Attainment Scaling in Individuals with Upper Limb Spasticity Post Stroke	P. Eftekhar; G. Mochizuki; T. Dutta; D. Richardson; D. Brooks	2016
Quality of life after stroke: evaluation of the Greek SAQOL-39g	E. A. Efstratiadou; E. N. Chelas; M. Ignatiou; V. Christaki; I. Papathanasiou; K. Hilari	2012
Is health-related quality of life improving after stroke? A comparison of health utilities indices among Canadians with stroke between 1996 and 2005	J. D. Edwards; M. Koehoorn; L. A. Boyd; A. R. Levy	2010
Variability in Motor and Language Recovery during the Acute Stroke Period	L. E. Dunn; A. B. Schweber; D. K. Manson; A. Lendaris; C. Herber; R. S. Marshall; R. M. Lazar	2016
Measuring stroke impact with the stroke impact scale: telephone versus mail administration in veterans with stroke	P. Duncan; D. Reker; S. Kwon; S. M. Lai; S. Studenski; S. Perera; C. Alfrey; J. Marquez	2005
Use of the International Classification of Functioning, Disability and Health (ICF) to expand and standardize the assessment of quality-of-life following a stroke: proposal for the use of codes and qualifiers	H. M. Dos Santos; L. C. de Oliveira; S. R. Bonifácio; T. C. P. Brandão; W. P. Silva; G. S. Pereira; S. M. Silva	2022
Profile and health-related quality of life of Ghanaian stroke survivors	E. S. Donkor; M. O. Owolabi; P. O. Bampoh; P. K. Amoo; T. Aspelund; V. Gudnason	2014
Relationship between disability and health-related quality of life and caregiver burden in patients with upper limb poststroke spasticity	Q. V. Doan; A. Brashear; P. J. Gillard; S. F. Varon; A. M. Vandenburgh; C. C. Turkel; E. P. Elovic	2012
Therapeutic Effect of Multi-Channel Transcranial Direct Current Stimulation (M-tDCS) on Recovery of Cognitive Domains, Motor Functions of Paretic Hand and Gait in Subacute Stroke Survivors-A Randomized Controlled Trial Protocol	M. Divya; A. Narkeesh	2022
Development and validation of the Health Education Adherence Scale for Stroke Patients: a cross-sectional study	W. Ding; J. Chen; J. Liu; B. Lin; S. Li; F. Li; J. Guo; Y. Li; J. Li	2022
DYNAMIC OF UPPER LIMB SENSORIMOTOR RECOVERY ASSESSED ON THE FUGL-MEYER SCALE IN POST-STROKE PATIENTS WITH NEGLECT SYNDROME RECEIVING COMBINED PHYSICAL THERAPY AND ERGOTHERAPY	Y. M. Dido; O. A. Dulo	2021
Temporal Changes in Cognitive Function in Early Recovery Phase of the Stroke	P. A. Dharmasaroja	2021
Participation after stroke compared to normal aging	J. Desrosiers; D. Bourbonnais; L. Noreau; A. Rochette; G. Bravo; A. Bourget	2005
The Oxford cognitive screen (OCS) as an acute predictor of long-term functional outcome in a prospective sample of stroke patients	A. L. Bisogno; L. Franco Novelletto; A. Zangrossi; S. De Pellegrin; S. Facchini; A. M. Basile; C. Baracchini; M. Corbetta	2023
Network impact score is an independent predictor of post-stroke cognitive impairment: A multicenter cohort study in 2341 patients with acute ischemic stroke	J. M. Biesbroek; N. A. Weaver; H. P. Aben; H. J. Kuijf; J. Abrigo; H. J. Bae; M. Barbay; J. G. Best; R. Bordet; F. M. Chappell; C. Chen; T. Dondaine; R. S. van der Giessen; O. Godefroy; B. Gyanwali; O. K. L. Hamilton; S. Hilal; I. M. C. Huenges Wajer; Y. Kang; L. J. Kappelle; B. J. Kim; S. Köhler; P. L. M. de Kort; P. J. Koudstaal; G. Kuchcinski; B. Y. K. Lam; B. C. Lee; K. J. Lee; J. S. Lim; R. …	2022
The Combined Effect of Robot-assisted Therapy and Activities of Daily Living Training on Upper Limb Recovery in Persons With Subacute Stroke: A Randomized Controlled Trial	S. Bhattacharjee; A. Barman; S. Patel; J. Sahoo	2024
Accelerometer assessed upper limb activity in people with stroke: a validation study considering ambulatory and non-ambulatory activities	L. Bezuidenhout; C. Joseph; U. Einarsson; C. Thurston; M. Hagströmer; D. Moulaee Conradsson	2022
The effects of peroneal nerve functional electrical stimulation versus ankle-foot orthosis in patients with chronic stroke: a randomized controlled trial	F. Bethoux; H. L. Rogers; K. J. Nolan; G. M. Abrams; T. M. Annaswamy; M. Brandstater; B. Browne; J. M. Burnfield; W. Feng; M. J. Freed; C. Geis; J. Greenberg; M. Gudesblatt; F. Ikramuddin; A. Jayaraman; S. A. Kautz; H. L. Lutsep; S. Madhavan; J. Meilahn; W. S. Pease; N. Rao; S. Seetharama; P. Sethi; M. A. Turk; R. A. Wallis; C. Kufta	2014
A comparison of stroke rehabilitation; data from two national cohorts	G. Bērziņa; A. Vētra; K. S. Sunnerhagen	2016
Analyzing the modified rankin scale using concepts of the international classification of functioning, disability and health	G. Berzina; U. Sveen; M. Paanalahti; K. S. Sunnerhagen	2016
Relationships and responsiveness of six upper extremity function tests during the first six months of recovery after stroke	J. A. Beebe; C. E. Lang	2009
MoCA Domain-Specific Pattern of Cognitive Impairment in Stroke Patients Attending Intensive Inpatient Rehabilitation: A Prospective Study	B. Basagni; S. Malloggi; C. Polito; L. Pellicciari; S. Campagnini; S. Pancani; A. Mannini; P. Gemignani; E. Salvadori; S. Marignani; F. Giovannelli; M. P. Viggiano; B. Hakiki; A. Grippo; C. Macchi; F. Cecchi	2024
Developing a model of participation post-stroke: a mixed-methods approach	R. Barclay-Goddard; J. Ripat; N. E. Mayo	2012
Health-related quality of life after stroke: does response shift occur in self-perceived physical function?	R. Barclay-Goddard; L. M. Lix; R. Tate; L. Weinberg; N. E. Mayo	2011
Cognitive impairments and mood disruptions negatively impact instrumental activities of daily living performance in the first three months after a first stroke	G. M. Babulal; T. N. Huskey; C. M. Roe; S. A. Goette; L. T. Connor	2015
Community stroke rehabilitation teams: providing home-based stroke rehabilitation in Ontario, Canada	L. Allen; M. Richardson; A. McIntyre; S. Janzen; M. Meyer; D. Ure; D. Willems; R. Teasell	2014
Aphasia and Dysarthria in Acute Stroke: Recovery and Functional Outcome	M. Ali; P. Lyden; M. Brady	2015
Recovery from poststroke visual impairment: evidence from a clinical trials resource	M. Ali; C. Hazelton; P. Lyden; A. Pollock; M. Brady	2013
High Prevalence of Social Cognition Disorders and Mild Cognitive Impairment Long Term After Stroke	B. Sensenbrenner; O. Rouaud; A. Graule-Petot; S. Guillemin; A. Piver; M. Giroud; Y. Béjot; A. Jacquin-Piques	2020
Determinants of Long-Term Health-Related Quality of Life in Young Ischemic Stroke Patients	S. Schneider; N. Taba; M. Saapar; R. Vibo; J. Kõrv	2021
Music Upper Limb Therapy-Integrated: An Enriched Collaborative Approach for Stroke Rehabilitation	P. Raghavan; D. Geller; N. Guerrero; V. Aluru; J. P. Eimicke; J. A. Teresi; G. Ogedegbe; A. Palumbo; A. Turry	2016
Feasibility and potential effects of using the electro-dress Mollii on spasticity and functioning in chronic stroke	S. Palmcrantz; G. V. Pennati; H. Bergling; J. Borg	2020
Mental practice--triggered electrical stimulation in chronic, moderate, upper-extremity hemiparesis after stroke	S. J. Page; P. Levine; V. Hill	2015
Prevalence and impact of disability and sexual dysfunction on Health-Related Quality of Life of Nigerian stroke survivors	O. O. Oyewole; M. O. Ogunlana; C. A. O. Gbiri; K. S. Oritogun	2017
Profile of health-related quality of life in Nigerian stroke survivors	M. O. Owolabi; A. Ogunniyi	2009
Association between Baseline NIHSS Limb Motor Score and Functional Recovery after Stroke: Analysis Based on a Multicountry Dataset	C. L. H. Chen; Y. Pokharkar; N. Venketasubramanian	2023
Long-term functional outcomes of patients with very mild stroke: does a NIHSS score of 0 mean no disability? An interim analysis of the KOSCO study	W. H. Chang; M. K. Sohn; J. Lee; D. Y. Kim; S. G. Lee; Y. I. Shin; G. J. Oh; Y. S. Lee; M. C. Joo; E. Y. Han; M. S. Kim; S. Y. Jang; J. H. Kim; Y. H. Kim	2017
Virtual Reality Games as an Adjunct in Improving Upper Limb Function and General Health among Stroke Survivors	M. A. Ahmad; D. K. A. Singh; N. A. Mohd Nordin; K. Hooi Nee; N. Ibrahim	2019
Life satisfaction of couples 3 years after stroke	D. Achten; J. M. Visser-Meily; M. W. Post; V. P. Schepers	2012
Post-stroke Cognitive Impairment-Impact of Follow-Up Time and Stroke Subtype on Severity and Cognitive Profile: The Nor-COAST Study	S. Aam; M. S. Einstad; R. Munthe-Kaas; S. Lydersen; H. Ihle-Hansen; A. B. Knapskog; H. Ellekjær; Y. Seljeseth; I. Saltvedt	2020
Factors affecting health-related quality of life assessed with the SF-36v2 health survey in outpatients with chronic-stage ischemic stroke in Japan--cross-sectional analysis of the OASIS study	Y. Shinohara	2010
Multifaceted Assessment of Functional Outcomes in Survivors of First-time Stroke	S. Shin; Y. Lee; W. H. Chang; M. K. Sohn; J. Lee; D. Y. Kim; Y. I. Shin; G. J. Oh; Y. S. Lee; M. C. Joo; S. Y. Lee; M. K. Song; J. Han; J. Ahn; Y. H. Kim	2022
Designing and implementing a system for tracking functional status after stroke: a feasibility study	M. E. Sandel; A. M. Jette; J. Appelman; J. Terdiman; M. TeSelle; R. L. Delmonico; H. Wang; M. Camicia; E. K. Rasch; D. E. Brandt; L. Chan	2013
Effects of Twice-Weekly Intense Aerobic Exercise in Early Subacute Stroke: A Randomized Controlled Trial	K. Sandberg; M. Kleist; L. Falk; P. Enthoven	2016
Determinants of disease-specific health-related quality of life in Turkish stroke survivors	İ. Safaz; S. Kesikburun; E. Adigüzel; B. Yilmaz	2016
Linking gait mechanics with perceived quality of life and participation after stroke	D. M. Rowland; M. D. Lewek	2022
Combined Aerobic Exercise and Task Practice Improve Health-Related Quality of Life Poststroke: A Preliminary Analysis	A. B. Rosenfeldt; S. M. Linder; S. Davidson; C. Clark; N. M. Zimmerman; J. J. Lee; J. L. Alberts	2019
Embedding an enriched environment in an acute stroke unit increases activity in people with stroke: a controlled before-after pilot study	I. C. Rosbergen; R. S. Grimley; K. S. Hayward; K. C. Walker; D. Rowley; A. M. Campbell; S. McGufficke; S. T. Robertson; J. Trinder; H. Janssen; S. G. Brauer	2017
Knee posture during gait and global functioning post-stroke: a theoretical ICF framework using current measures in stroke rehabilitation	M. C. Rosa; A. Marques; S. Demain; C. D. Metcalf	2015
Adaptation and clinical application of assistive device chair for bedside sitting in acute stroke phase: two case reports	P. S. M. Rodrigues; M. M. Shimano; E. de Oliveira; F. M. Kawamura; A. F. Silveira; G. José Luvizutto; L. de Souza	2024
Robot-assisted training compared with an enhanced upper limb therapy programme and with usual care for upper limb functional limitation after stroke: the RATULS three-group RCT	H. Rodgers; H. Bosomworth; H. I. Krebs; F. van Wijck; D. Howel; N. Wilson; T. Finch; N. Alvarado; L. Ternent; C. Fernandez-Garcia; L. Aird; S. Andole; D. L. Cohen; J. Dawson; G. A. Ford; R. Francis; S. Hogg; N. Hughes; C. I. Price; D. L. Turner; L. Vale; S. Wilkes; L. Shaw	2020
The YOU CALL-WE CALL randomized clinical trial: Impact of a multimodal support intervention after a mild stroke	A. Rochette; N. Korner-Bitensky; D. Bishop; R. Teasell; C. L. White; G. Bravo; R. Côté; T. Green; L. H. Lebrun; S. Lanthier; M. Kapral; M. Bayley	2013
The stroke impact scale: performance as a quality of life measure in a community-based stroke rehabilitation setting	M. Richardson; N. Campbell; L. Allen; M. Meyer; R. Teasell	2016
Look closer: The multidimensional patterns of post-stroke burden behind the modified Rankin Scale	V. Rethnam; J. Bernhardt; H. Johns; K. S. Hayward; J. M. Collier; F. Ellery; L. Gao; M. Moodie; H. Dewey; G. A. Donnan; L. Churilov	2021
Group therapy task training versus individual task training during inpatient stroke rehabilitation: a randomised controlled trial	C. Renner; J. Outermans; R. Ludwig; C. Brendel; G. Kwakkel; H. Hummelsheim	2016
Evaluation of complete functional status of patients with stroke by Functional Independence Measure scale on admission, discharge, and six months poststroke	S. M. Rayegani; S. A. Raeissadat; E. Alikhani; M. Bayat; M. H. Bahrami; A. Karimzadeh	2016
Validity of the Postural Control and Balance for Stroke test	O. Pyöriä; U. Talvitie; H. Nyrkkö; H. Kautiainen; T. Pohjolainen	2007
Moderator Role of Mutuality on the Association Between Depression and Quality of Life in Stroke Survivor-Caregiver Dyads	G. Pucciarelli; K. S. Lyons; S. Simeone; C. S. Lee; E. Vellone; R. Alvaro	2021
Quality of Life in Physical, Social, and Cognitive Domains Improves With Endovascular Therapy in the DEFUSE 3 Trial	L. C. Polding; W. J. Tate; M. Mlynash; M. P. Marks; J. J. Heit; S. Christensen; S. Kemp; G. W. Albers; M. G. Lansberg	2021
The effect of disability and gender mediated by depression on health-related quality of life of Greek stroke patients in the subacute rehabilitation phase: a prospective cohort study	A. Ploumis; S. L. Papadopoulou; V. Siafaka; S. Bekou; J. Zika; G. Dimakopoulos; T. N. Hyphantis	2023
Association between daily activities following stroke rehabilitation and social role functioning upon return to the community	M. Plante; L. Demers; B. Swaine; J. Desrosiers	2010
